# Supplementary material for: Method-Driven Physicochemical Profiling of Aconitum pendulum Bush Polysaccharides and Optimization of Extraction Protocols
Source: Pharmaceuticals (Basel). 2025 May 21;18(5):760. doi: 10.3390/ph18050760 (PMC12115121; doi:10.3390/ph18050760)
Supplement: Supplementary file 1 [file pharmaceuticals-18-00760-s001.zip]

Archive with 1 entries (1 files):
- pharmaceuticals-3619236-supplementary.pdf
